# Supplementary material for: Omicron XBB.1.16-Adapted Vaccine for COVID-19: Interim Immunogenicity and Safety Clinical Trial Results
Source: Vaccines (Basel). 2024 Jul 25;12(8):840. doi: 10.3390/vaccines12080840 (PMC11359014; doi:10.3390/vaccines12080840)
Supplement: Supplementary file 1 [file vaccines-12-00840-s001.zip]

Archive with 1 entries (1 files):
- vaccines-3082976-supplementary.pdf
